# Supplementary material for: NUF2 Promotes Breast Cancer Development as a New Tumor Stem Cell Indicator
Source: Int J Mol Sci. 2023 Feb 20;24(4):4226. doi: 10.3390/ijms24044226 (PMC9965662; doi:10.3390/ijms24044226)
Supplement: Supplementary file 1 [file ijms-24-04226-s001.zip]

Archive with 1 entries (1 files):
- ijms-2050528-supplementary.pdf
